# Supplementary material for: Multiply to conquer: Copy number variations at Ppd-B1 and Vrn-A1 facilitate global adaptation in wheat
Source: BMC Genet. 2015 Jul 29;16:96. doi: 10.1186/s12863-015-0258-0 (PMC4518651; doi:10.1186/s12863-015-0258-0)
Supplement: Additional file 2: — This file contains the phenotypic data and the marker data of the winter wheat genotypes used in this study. (TXT 34 kb) [file 12863_2015_258_MOESM2_ESM.txt]

Variety	Origin	Year	Ppd-B1 CN	VRN-A1 CN	Ppd-D1	Heading
Anthus	DEU	2005	1	3	b	163,42
Biscay	DEU	2000	1	3	b	162,42
Bussard	DEU	1990	1	2	b	161,53
Buteo	DEU	2006	1	3	b	160,46
Certo	DEU	1999	1	3	b	162,29
Cubus	DEU	2002	1	3	b	159,63
Dekan	DEU	1999	1	2	b	160,65
Greif	DEU	1989	1	2	b	160,38
Milvus	DEU	2004	1	3	b	163,27
Skalmeje	DEU	2003	1	2	b	161,82
Tukan	DEU	2006	1	2	b	159,68
Julius	DEU	2008	1	3	b	163,28
LOCH 3754 Adl	NA	NA	1	2	b	163,27
Ibis	DEU	1962	2	3	b	159,60
Sperber	DEU	1982	2	2	b	159,60
Adler	DEU	2008	1	2	b	161,91
KWS Pius	DEU	2010	1	2	b	161,25
KWS Erasmus	DEU	2010	1	3	b	163,42
Akteur	DEU	2003	1	3	b	164,85
Altos	DEU	2000	1	3	b	160,63
Asketis	DEU	1998	2	2	b	154,05
Atlantis	DEU	1992	1	2	b	162,70
Batis	DEU	1994	1	3	b	161,45
Borneo	DEU	1997	1	3	b	161,37
Brilliant	DEU	2005	1	2	b	160,52
Cardos	DEU	1998	1	3	b	160,52
Centrum	DEU	2001	1	3	b	161,63
Cetus	DEU	2005	1	3	b	161,30
Compliment	DEU	2001	1	3	b	162,61
Contra	DEU	1990	1	3	b	161,96
Drifter	DEU	1999	1	3	b	163,45
Ellvis	DEU	2002	1	3	b	163,91
Enorm	DEU	2002	1	2	b	162,26
Fedor	DEU	2007	1	2	b	161,78
Flair	DEU	1996	1	3	b	161,63
Haldor	DEU	1999	1	3	b	161,25
Hermann	DEU	2004	1	3	b	163,02
Heroldo	FRA	2005	1	3	b	163,84
Inspiration	DEU	2007	1	3	b	162,89
Jafet	DEU	2008	1	3	b	163,56
JB Asano	DEU	2008	1	3	b	158,68
Jenga	DEU	2007	1	3	b	162,75
Kontrast	DEU	1990	1	3	b	156,72
Leiffer	DEU	2005	1	3	b	162,25
Limes	NLD	2003	1	2	b	163,08
Lucius	DEU	2006	1	3	b	163,84
Ludwig	AUT	1997	1	3	b	158,98
Magnus	DEU	2000	1	2	b	160,67
Manager	FRA	2006	1	2	b	161,07
Monopol	DEU	1975	1	3	b	164,08
Mulan	DEU	2006	1	3	b	159,55
Naturastar	DEU	2002	1	3	b	161,59
Olivin	DEU	1999	1	3	b	165,00
Opus	DEU	2003	1	3	b	163,94
Paroli	DEU	2004	1	3	b	161,43
Petrus	DEU	1996	1	3	b	162,86
Piko	DEU	1994	1	3	b	163,57
Privileg	DEU	2004	1	3	b	163,17
Profilus	DEU	2008	1	3	b	160,77
Quebon	DEU	2004	1	2	b	157,31
Ritmo	DEU	1993	1	2	b	164,40
Sobi	DEU	2004	1	3	b	160,15
Solit�r	DEU	2004	1	3	b	164,35
Tabasco	DEU	2006	1	2	b	164,61
Tommi	DEU	2002	1	2	b	162,18
Toras	DEU	2004	1	2	b	161,83
Toronto	DEU	1990	1	3	b	162,21
Tuareg	DEU	2005	1	2	b	163,77
Tulsa	DEU	2004	1	3	b	163,46
T�rkis	DEU	2004	1	3	b	163,48
Winnetou	DEU	2002	1	2	b	160,83
Zentos	DEU	1989	1	3	b	162,98
History	DEU	2000	1	2	b	164,50
Andalou	FRA	2001	1	2	a	154,88
Apache	FRA	1999	1	2	a	154,90
Azimut	FRA	2004	2	2	a	153,78
Baltimor	FRA	1997	1	2	b	160,76
Brando	GBR	1999	1	2	b	160,65
Caphorn	GBR	2000	1	2	a	157,45
Caribou	FRA	2005	1	3	b	161,38
Charger	GBR	1996	1	3	b	161,03
Dinosor	FRA	2005	1	2	b	158,54
Epidoc	FRA	2006	1	2	a	154,64
Equinox	GBR	1995	1	2	a	153,95
Exotic	FRA	2005	1	2	a	153,26
Garcia	FRA	2006	2	3	a	153,21
Haussmann	FRA	2006	1	2	b	161,79
Hourra	FRA	2004	1	2	b	159,44
Richepain	FRA	2006	1	1	b	156,30
Rosario	FRA	2004	1	2	b	162,26
Instinct	FRA	2006	1	2	b	157,02
Intense	FRA	2001	1	2	b	164,35
Isengrain	FRA	1997	1	2	a	155,64
Levis	CHE	1998	1	2	b	158,26
Macro	GBR	2000	1	2	b	161,74
Maxyl	FRA	2005	1	2	a	155,22
Mendel	FRA	2004	2	2	b	156,74
Mercato	FRA	2005	1	3	a	156,84
Octet	FRA	2007	1	2	a	153,86
Orvantis	FRA	2000	1	2	a	158,77
Paladain	FRA	2006	1	2	b	158,72
Parador	FRA	2001	2	2	b	156,28
Samurai	FRA	2005	1	3	b	163,37
Sankara	FRA	2004	3	3	b	159,28
Seyrac	FRA	2006	1	2	b	163,46
Versailles	NLD	1993	1	2	b	162,08
CCB Inge^nio	ESP	2006	1	2	a	152,45
Ine^dit	FRA	2006	1	2	b	156,96
Expert	FRA	2007	1	2	b	159,56
Recital	FRA	1986	2	2	a	151,63
Premio	FRA	2007	1	3	a	157,64
Euclide	FRA	2007	1	3	a	154,58
Iridium	FRA	2007	1	3	b	158,10
Alchemy	GBR	2006	1	2	b	165,09
Ambrosia	GBR	2005	1	2	b	162,38
Battalion	GBR	2007	1	3	b	161,40
Brompton	GBR	2005	1	2	b	161,50
Claire	GBR	1999	1	1	b	163,35
Consort	GBR	1993	1	2	b	163,30
Cordiale	GBR	2007	1	2	b	157,17
CPBT W130	GBR	2007	1	1	b	163,33
Deben	GBR	2000	1	2	b	161,81
Duxford	GBR	2007	1	1	b	163,63
Einstein	GBR	2003	1	2	b	160,66
Gatsby	GBR	2006	1	3	b	165,79
Gladiator	GBR	2001	1	2	b	162,97
Glasgow	GBR	2006	1	1	b	160,29
Gulliver	GBR	2006	1	3	b	161,63
Humber	GBR	2006	1	3	b	160,87
Hyperion	GBR	2006	1	2	b	161,82
Istabraq	GBR	2004	1	1	b	161,43
Limerick	GBR	2007	1	2	b	162,02
Malacca	GBR	1997	1	2	a/b	160,95
Marksman	GBR	2007	1	3	b	160,97
Mascot	FRA	1977	1	2	b	159,05
Monty	GBR	2007	1	2	b	162,37
Musketeer	GBR	2007	1	2	b	161,22
Oakley	GBR	2008	1	2	b	163,70
Robigus	GBR	2003	1	1	b	164,04
Soissons	FRA	1987	1	2	a	153,95
Solstice	GBR	2002	1	2	b	162,09
Timber	GBR	2007	1	1	b	160,60
Velocity	GBR	2007	1	2	b	163,55
Xi19	GBR	NA	1	1	b	161,29
Zebedee	GBR	2007	1	2	b	162,40
Welford	GBR	2006	1	2	b	163,26
Travix	DEU	2001	1	2	b	162,13
Viscount	GBR	1978	1	2	b	163,49
Lynx	GBR	1992	1	2	b	162,46
Hereford	DNK	2007	1	2	b	162,77
Hereward	GBR	1989	1	3	b	162,94
Vivant	GBR	1991	1	2	b	163,12
Apollo	AUT	1991	1	3	b	162,00
Arina	CHE	1981	1	2	b	159,66
Hanseat	GBR	1996	1	2	b	161,46
Haven	GBR	1990	1	2	b	165,97
Herzog	DEU	1986	1	3	b	161,54
Kanzler	DEU	1980	1	3	b	162,24
Mikon	DEU	1988	1	2	b	159,23
Orestis	DEU	1988	1	2	b	162,21
Prinz	DEU	NA	1	1	b	164,36
Renan	FRA	1989	1	3	b	157,47
Savannah	GBR	1998	1	2	b	162,64
Caesar	DEU	1997	1	2	b	159,27
Hussar	GBR	1991	1	3	b	161,14
Urban	DEU	1981	1	2	a	155,22
Ambition	DNK	2002	1	3	b	158,53
Cassiopeia	DNK	2005	1	3	b	164,82
Contur	DEU	1993	1	3	b	164,85
Fastnet	GBR	2005	1	2	b	163,85
Portland	GBR	2005	1	2	b	162,07
Senat	DNK	2002	1	2	b	166,11
Smuggler	DNK	2002	1	2	b	161,97
Solist	DNK	1999	1	2	b	162,40
Symbol	GBR	2000	1	2	b	164,65
Torkil	DNK	2006	1	3	b	163,69
Trintella	NLD	1994	1	2	b	165,20
Tuscan	NZL	1925	1	2	b	160,61
Zanatan	GBR	2006	1	2	b	162,74
Achat	AUT	1997	1	2	b	162,13
Antonius	AUT	2003	1	2	b	158,13
Capo	AUT	1989	1	2	b	157,89
Element	AUT	2009	1	2	b	155,87
Eriwan	AUT	2006	1	2	b	159,00
Eurojet	AUT	2006	1	3	b	161,71
Fridolin	AUT	2003	1	2	b	155,92
Rainer	AUT	2006	1	3	b	157,43
Vitus	DEU	2005	1	3	b	162,44
Xenos	AUT	1998	1	1	b	155,03
Banquet	CSK	2001	1	3	a	156,68
Corsaire	FRA	1994	1	3	b	161,57
Estica	CSK	1995	1	2	b	162,90
Rialto	GBR	1993	1	3	b	159,60
Semper	NLD	1998	1	2	b	161,11
Tower	CSK	1998	1	2	b	162,03
Batuta	POL	2003	1	3	b	158,02
Bogatka	POL	2006	1	3	a	156,78
Finezja	POL	2002	2	3	a	153,59
Fregata	POL	NA	1	3	b	165,94
Izyda	POL	2009	1	3	b	159,35
Kobiera	POL	2003	1	3	b	160,98
Kobra Plus	POL	2009	1	3	a	157,28
Korweta	POL	1997	1	2	b	162,16
Legenda	POL	2005	1	3	b	161,25
Mewa	POL	1998	1	3	b	159,95
Muza	POL	2009	1	3	a	157,59
Nadobna	POL	2003	1	3	b	157,11
Naridana	POL	2008	0	3	a	157,10
Nutka	POL	2001	1	2	b	161,61
Ostka Strzelecka	POL	1957	2	2	b	160,39
Rywalka	POL	1999	1	3	b	162,85
Rubens	FRA	2003	3	3	b	154,63
Satyna	POL	2004	1	3	a/b	159,21
Smuga	POL	2004	1	3	b	156,33
Sukces	POL	1996	1	2	b	165,01
Tonacja	POL	1998	1	2	b	161,55
Wydma	POL	2002	1	3	b	161,46
Zawisza	POL	2009	1	3	b	162,24
Zyta	POL	1996	1	2	b	160,52
Aperitiv	SWE	NA	1	2	b	162,08
Kosack	SWE	1984	1	2	b	167,35
Lars	DEU	2004	1	2	b	161,30
Marshal	USA	1982	1	3	b	164,13
Stava	SWE	1995	1	3	b	169,15
Kranich	DEU	2007	1	3	b	161,27
Meteor	DEU	2006	1	2	b	160,65
Gecko	DEU	2007	2	3	b	159,06
Esket	DEU	2007	1	3	b	159,88
Barryton	FRA	2008	1	3	b	159,12
Impression	DEU	2005	1	3	b	161,63
Event	DEU	2009	1	3	b	162,82
Potenzial	DEU	2006	1	2	b	161,50
Ahmetaga	TUR	2004	1	3	a	155,31
Almira	EE	2007	1	3	a	148,14
Alpu	TUR	2001	1	3	a	155,71
Arija	YUG	2003	1	2	a	155,56
Balaton	AUT	2006	1	3	a	154,74
Batjko	RUS	NA	2	3	a	151,94
Bezostaya	RUS	1958	1	2	a	154,33
Bitop	AUT	2005	1	2	b	155,03
Bloyka	AFG	NA	1	1	a	153,51
Centinel	TUR	2000	1	2	b	156,28
Cornelius	AUT	2005	2	2	b	154,42
Dbdi	NA	NA	1	3	a	153,95
Deya	RUS	2002	1	3	a	155,16
Doka	RUS	2005	1	3	a	156,36
Donski-93	RUS	NA	2	3	a	155,51
Dragana	SER	2001	1	2	a	149,64
Ekiz	TUR	2004	1	3	b	154,26
Esaul	RUS	2006	2	3	a	147,49
Etida	SER	2006	1	3	a	154,31
Glosa	ROM	2005	1	3	a	148,58
Hans	AUT	1991	1	3	a	153,38
Katia	TUR	1990	1	3	a	151,28
Kinaci97	TUR	1997	1	3	a	153,18
Kiria (1)	EST	NA	1	3	a	150,31
Kniish 122	RUS	NA	3	3	a	153,19
Kniish 46	RUS	NA	1	3	a	152,45
Konya	TUR	2002	1	3	a	151,69
Krasnodarskaya 99	RUS	2003	1	3	a	153,17
Liberta	HRV	1997	1	1	a	155,78
Litera	ROM	2011	1	3	a	149,47
Maksat	NA	NA	3	3	a	151,35
MV Laura	HUN	2007	1	3	a	153,31
Mv Lucia	HUN	2007	1	3	b	156,84
Mv Zelma	HUN	2007	1	2	b	159,07
Mv-Beres (1)	HUN	2003	1	3	b	153,79
MV-Taltos	HUN	2004	1	3	b	153,98
MV-Vekni	HUN	2006	1	3	a	157,16
Novo Zvesda	NA	NA	1	3	a	152,61
Palpich	RUS	2004	1	3	a	151,50
Pannonia	YUG	2003	1	3	a	150,61
Petr	KGZ	2011	1	2	a	156,51
Philipp	AUT	2005	1	3	b	159,70
Quekoa Inia	NA	NA	1	1	a	155,68
Russa	RUS	2000	1	2	a/b	144,23
Selyanka	UKR	2001	1	3	a	154,09
Seri	MEX	1982	1	3	a	150,68
Simonida	SER	2003	1	2	a	148,95
Starshina	RUS	2003	1	3	a	150,41
Stetanus	AUT	NA	1	3	b	155,49
Streletz	SUN	NA	1	3	a	153,73
Sultan	TUR	1995	1	2	b	157,39
Valentina	HRV	1994	2	4	a	154,80
Vojvodina	SUN	NA	1	3	a	150,74
Znakhidka	UKR	2001	1	3	a	147,19
Zvezdana	SER	NA	1	3	a	150,12
Pamier	DEU	2008	1	3	b	160,54
Chevalier	DEU	2005	1	2	b	160,44
Genius	DEU	2010	1	2	b	158,20
Smaragd	DEU	2009	1	2	b	162,15
Frument	DNK	2006	1	2	b	163,64
Tobak	DEU	2011	1	3	b	162,61
Discus	DEU	2007	1	2	b	161,82
Altigo	FRA	2007	1	2	b	154,72
Colonia	DEU	2011	1	3	b	160,89
Edgar	DEU	2010	1	2	b	162,85
Henrik	AUT	2009	1	3	b	162,33
Kalahari	DEU	2010	1	2	b	159,91
Lear	GBR	2007	1	3	b	161,25
Sophytra	DEU	2008	1	2	b	161,55
Alcedo	DEU	1974	1	3	b	160,64
Amandus	DEU	1980	1	3	b	165,61
Astardo	AUT	2003	1	2	b	158,75
Astron	DEU	1989	1	3	b	164,14
Benno	DEU	1973	1	3	b	165,80
Clement	NLD	1974	2	3	b	160,81
Dream	DEU	1999	1	2	b	163,90
Excellenz	GBR	2001	1	2	b	164,24
Farandole	DEU	2000	1	3	b	155,85
G�tz	DEU	1978	1	3	b	163,03
Habicht	DEU	1998	1	3	b	161,15
Heine VII	DEU	1950	1	3	b	163,31
Kronjuwel	DEU	1981	1	3	b	165,77
Naxos	DEU	1992	1	1	b	153,44
Pegassos	DEU	1996	1	3	b	160,77
Previa	DEU	1996	1	3	b	161,37
Tambor	AUT	1995	1	3	b	164,40
Tarso	DEU	1992	1	2	b	160,37
Tiger	DEU	2001	1	3	b	159,63
Admiral	DEU	1968	1	3	b	164,56
Alidos	DEU	1987	1	3	b	159,94
Aquila	DEU	1981	1	3	b	161,87
Ares	DEU	1983	1	3	b	161,29
Aristos	DEU	1997	1	3	b	160,55
Aron	DEU	1993	1	3	b	159,91
Basalt	DEU	1980	1	3	b	166,26
Campari	DEU	2003	1	2	b	163,31
Carenius	DEU	2006	1	3	b	163,71
Carimulti	DEU	1975	1	3	b	164,65
Carisuper	DEU	1975	1	2	b	163,69
Diplomat	DEU	1966	1	3	b	162,89
Granada	DEU	1980	1	2	b	159,83
Knirps	DEU	1985	1	3	b	162,89
Kobold	DEU	1978	1	2	b	162,62
Konsul	SWE	1990	1	3	b	164,57
Kormoran	DEU	1960	2	2	b	160,94
Kraka	DNK	1981	1	2	b	161,66
Nimbus	DEU	1975	2	3	b	159,71
Obelisk	NLD	1985	1	2	b	163,16
Oberst	DEU	1980	1	3	b	162,54
Okapi	DEU	1978	1	2	b	163,36
Pantus	DEU	1966	1	3	b	159,89
Rektor	AUT	1984	1	3	b	162,42
Saturn	DEU	1973	1	3	b	162,77
Schamane	DEU	2005	1	3	b	161,92
Severin	DEU	1980	1	3	b	166,18
Skater	DEU	2000	1	2	b	160,58
Sorbas	DEU	1985	1	3	b	164,44
Tabor	DEU	1979	1	2	b	162,96
Terrier	DEU	2001	1	2	b	162,28
Topfit	DEU	1972	1	3	b	164,43
Transit	DEU	1994	1	3	b	161,28
Tuerkis	NA	NA	1	3	b	162,96
Vuka	DEU	1975	1	2	b	166,46
Rimpaus Braun	DEU	1939	1	3	b	165,26
Flamingo	DEU	1960	1	2	b	161,69
Werla	DEU	1950	1	3	b	165,30
Alba	POL	1987	1	2	b	166,42
Leda	BEL	1954	1	2	b	164,45
Elite Lepeuple	FRA	1954	1	2	b	161,59
Vilmorin 27	FRA	1928	1	2	b	162,50
Holdfast	GBR	1936	1	1	b	164,84
Steadfast	GBR	2002	1	2	b	168,93
Joss Cambier	FRA	1966	2	3	b	161,74
Etoile de Choisy	FRA	1950	1	2	a	153,57
Kawkas	NA	NA	1	3	a	157,49
Multweiss	AUT	1965	2	3	b	159,61
Virgo	SWE	1968	1	3	b	166,36
Mega	GBR	1972	1	1	b	162,41
Mahndorfer Tempo	DEU	1948	1	2	b	169,17
Mironowskaja Jubilejnaja	YUG	NA	1	3	a	154,80
Hobbit	GBR	1977	1	2	b	162,47
Orlando	DEU	1970	1	2	b	163,43
Avalon	GBR	1980	1	2	b	161,18
Courtot	FRA	1974	1	2	b	154,22
Nautica	NLD	1977	2	3	b	160,78
Perlo	AUT	1978	1	3	b	157,70
Starke II	SWE	1968	1	3	b	167,63
Tadorna	NLD	1966	1	2	b	162,25
Maris Widgeon	GBR	1964	1	2	b	152,93
Minister	BEL	1947	1	2	b	162,77
Riband	GBR	1987	1	2	b	161,74
Slejpner	SWE	1986	1	2	b	164,07
Rabe	DEU	1962	1	3	b	165,23
Florida	DEU	1985	1	3	b	162,00
Beaver	GBR	1989	1	2	b	164,61
Cadenza	GBR	1992	1	1	b	160,22
Flame	GBR	1995	1	1	b	163,60
Cezanne	FRA	1997	1	2	a	154,31
Tremie	FRA	1992	2	2	b	156,89
Marco	ITA	1969	1	2	b	165,28
Schweigers Taca	DEU	1942	1	3	b	158,86
Escorial	NLD	1987	1	2	b	163,74
Albatros	BEL	1974	1	2	a	156,84
Calif	DEU	1983	1	2	b	162,09
Svale	SWE	1956	1	3	b	170,94
Stamm 101	AUT	1951	1	3	b	158,33
Erla Kolben	AUT	1961	1	3	b	157,05
Extrem	AUT	1967	1	3	b	156,70
Muck	DEU	1962	1	1	b	158,33
Borenos	DEU	1987	1	3	b	160,56
Fanal	DEU	1953	1	2	b	165,21
Miras	DEU	1984	1	3	b	155,19
Palur	DEU	1986	1	3	b	162,12
Taras	DEU	1982	1	2	b	162,19
Tschermaks Weisser Begrannter	AUT	1960	1	3	b	158,60
74(1)-5-2-4-1	CHN	NA	1	3	a	145,96
74(1)-5-2-9-5	CHN	NA	1	3	a	144,24
82 PIN 42	CHN	NA	1	3	a	146,18
Aiganzao	CHN	1964	3	1	a	143,14
Bainong 62	NA	NA	3	3	a	145,31
Da Mang Mai	CHN	NA	3	1	a	142,45
Ermai 9	CHN	NA	1	2	a	146,34
Fengkang 13	CHN	1983	3	3	a	145,76
Ganmai	CHN	NA	3	2	a	150,01
Ji 21	CHN	NA	1	3	b	149,80
Ji 31	CHN	NA	3	1	b	142,03
Jiao Guo Tou	CHN	NA	3	3	b	149,00
Jinan 13	CHN	NA	2	1	a	145,59
Jingan 5042	CHN	NA	1	3	a	151,55
Jinmai 2148	CHN	NA	2	1	a	147,93
Lai Yang Qiu	CHN	NA	1	4	a/b	149,61
Laizhou 1-8	CHN	NA	1	3	a	145,57
Longmai	CHN	NA	3	2	a	149,84
Lumai 1	CHN	1981	3	1	a	144,39
Lumai 3	CHN	1979	1	3	a	147,83
Lumai 5	CHN	1984	3	3	a	151,66
Lumai 8	CHN	1985	3	1	a	145,61
Machang 2	CHN	1974	3	2	a	148,81
Neixiang 182	CHN	NA	2	2	a	141,70
Pimai 90	CHN	NA	1	3	a	149,27
Pingyang 27	CHN	NA	2	3	a	143,74
Qinmai 3	CHN	NA	3	3	b	149,78
Shan 29	CHN	NA	3	3	a	144,01
Shan Mai	CHN	NA	3	2	b	151,57
Shan229	CHN	NA	3	3	a	144,01
Shi 86-5144	CHN	NA	3	3	a	142,94
Si Yue Huang	CHN	NA	3	3	b	150,20
Xiao Ya Zi Zui	CHN	NA	3	2	b	156,18
Xiaoyan 6	CHN	1979	3	2	a	142,46
Xuzhou	CHN	NA	1	3	a	149,24
Xuzhou 504	CHN	NA	3	3	a	143,24
Yannong 15	CHN	1976	3	3	a	146,84
Yimai 7	CHN	1999	3	2	a	147,19
Yumai 2	CHN	1983	2	3	a	146,53
Yuzhimai	CHN	NA	3	1	a	144,10
Zhengzou 8329	CHN	NA	1	1	a	142,73
Zhengzou 891	CHN	NA	3	1	a	141,21
Zhenzhou 831	CHN	NA	3	1	a	144,72
Zhong 4	CHN	NA	1	1	b	162,30
Zhongliang 12	CHN	NA	1	3	a	147,20
Zhoumai 10	CHN	1991	3	3	a	146,36
Arezzo	FRA	2007	1	2	a	155,84
Esket	NA	NA	1	3	b	162,37
Global	DEU	2009	1	2	b	159,69
Intro	FRA	2010	1	3	b	163,09
Linus	FRA	2011	1	3	b	162,08
Meister	DEU	2010	1	3	b	163,51
Mirage	FRA	2004	1	3	b	161,67
Oxal	DEU	2010	1	3	b	163,54
Zappa	DEU	2009	1	2	b	163,57
Arktis	DEU	2010	1	3	b	161,48
Famulus	DEU	2010	1	3	b	160,52
Matrix	DEU	2010	1	2	b	162,67
Primus	DEU	2009	1	2	b	162,59
KWS Radius	DEU	2009	1	2	b	161,98
KWS Vincent	DEU	2010	1	3	b	163,78
Solehio	FRA	2008	1	2	a	153,17
Ferrum	DEU	2012	1	2	a	156,00
KWS Dacanto	DEU	2011	1	3	b	162,21
KWS Santiago	GBR	2010	1	1	b	161,85
Alves	DEU	2010	1	3	b	161,81
SW Topper	DEU	2002	1	3	b	160,70
Zobel	DEU	2006	1	3	b	164,48
Korund	DEU	2000	1	2	b	162,42
Opal	DEU	2011	1	2	b	163,79
Norin	DEU	2011	1	3	b	157,87
Agil	AUT	2012	1	3	b	158,92
Egoist	DEU	2011	1	2	b	162,37
Estevan	DEU	2005	1	2	b	160,14
Zeppelin	DEU	2010	1	2	b	159,61
Forum	DEU	2012	1	3	b	161,06
Kredo	DEU	2009	1	2	b	163,18
Skagen	DEU	2006	1	3	b	164,31
Orcas	DEU	2010	1	3	b	160,28
Sailor	DEU	2010	1	3	b	160,25
Magister	DEU	2006	1	2	b	162,07
Buffum	USA	1930	1	3	b	167,33
Sonnenweizen - Svaloefs Sonnen	SWE	1946	1	3	b	171,19
Wimax	FRA	1966	1	2	b	164,31
Probstdorfer Accord	AUT	1968	1	3	b	166,56
Smogger	USA	1947	1	3	b	170,28
Brigit	BEL	1968	1	3	b	167,74
Val	BEL	1972	1	2	b	163,16
Fr�hgold	DEU	1970	1	2	b	164,32
Weibulls Starke II	SWE	1968	1	3	b	168,00
Weibulls 18609	SWE	1972	1	3	b	174,00
Balta	POL	1972	1	2	b	164,65
Grana	POL	1970	1	3	a	162,64
Luna	POL	1970	1	2	a	157,18
Progress	DEU	1969	1	3	b	166,11
R�telstein	DEU	1966	1	3	b	162,25
Agriss	FRA	1970	1	2	b	161,40
Aquilon	FRA	1967	1	2	b	160,17
Asso	FRA	1969	1	2	b	166,99
Capest	FRA	1967	1	2	b	164,18
Capuord	FRA	1972	1	2	b	169,64
Charles-Peguy	FRA	1969	1	1	b	165,78
Etendard	FRA	1969	1	2	b	163,43
Essor	FRA	1970	1	2	b	161,28
Flinor	FRA	1967	1	1	b	163,53
Heima	FRA	1968	1	2	b	164,77
Major	FRA	1968	1	2	b	167,01
Montjoie	FRA	1969	1	2	a	155,50
Onyx	FRA	1969	1	2	a	165,41
Promesse	FRA	1967	1	2	a	160,45
Top	FRA	1970	1	2	b	161,66
Augit	DEU	1972	1	2	b	165,20
Nudif TP 1	BEL	1972	1	2	b	166,30
Margin	GBR	1972	1	2	b	168,54
Manhattan	USA	1910	1	3	b	167,51
Andnox	USA	1966	1	2	b	155,00
Benhur	USA	1966	1	3	b	151,79
Fulton	USA	1964	1	3	b	160,67
Holley	USA	1970	2	2	b	152,90
Timwin	USA	1967	1	3	b	160,89
Vahart	USA	1945	1	2	b	159,32
Weibulls Jarl II	SWE	1928	1	2	b	167,34
Strubes Lapis	DEU	1950	1	2	b	161,62
Virest	ITA	1961	1	2	b	155,45
Maris Beacon	GBR	1968	1	2	b	161,38
Maris Huntsman	GBR	1971	1	2	b	163,34
Maris Nimrod	GBR	1971	1	2	b	164,01
Maris Ploughman	GBR	1972	1	2	b	164,21
Maris Settler	GBR	1972	1	2	b	163,02
Maris Teal	GBR	1972	1	2	b	163,02
Carter's Hundredfold	GBR	1947	1	2	b	167,27
Dubrava	YUG	1968	1	1	a	150,76
Mirna	YUG	1970	1	3	a	158,25
Sanja	HRV	1971	3	2	a	155,03
Sava	YUG	1967	1	2	a	157,07
Slavonka	HRV	1970	1	1	a	154,15
Vigorka	HRV	1971	1	3	b	155,85
Willits	GBR	1947	1	2	b	168,91
Zlatna Dolina	HRV	1971	2	2	a	157,55
Dana	POL	1970	1	2	b	163,23
Dietrich	DEU	1972	1	3	b	166,49
Fournil	FRA	1971	1	2	a	155,94
Goya	FRA	1971	1	1	a	154,60
Aleph	NLD	1947	1	1	b	168,37
Pluto	DDR	1972	1	3	b	167,57
Roi Albert	BEL	1947	1	1	b	173,37
Thunstall	GBR	1947	1	2	b	165,03
Maris Templar	GBR	1968	1	2	b	162,74
Atut	AUT	1974	1	2	b	165,92
Ardent	FRA	1969	1	2	b	158,44
Domino	BEL	1974	1	2	b	166,05
Marly	FRA	1971	1	2	b	162,98
Sval�fs Bora	SWE	1947	1	3	b	172,53
Zenith	CHE	1969	1	2	b	163,61
Isis	AUS	1969	1	2	b	158,68
Astral Tezier	FRA	1972	1	2	a	153,84
Gaillard	FRA	1966	1	2	a	160,09
Kawfers	RUS	1975	1	3	b	160,59
Lapis	DEU	1972	1	2	b	161,99
Maris Envoy	GBR	1974	1	2	b	166,41
Miniluna	POL	1974	1	2	a	157,27
Nicam	FRA	1972	1	2	b	162,44
Panis	FRA	1971	1	2	b	161,19
Trio	FRA	1971	2	2	b	162,73
Weibulls Holme	SWE	1972	1	3	b	166,87
Weibulls Walde	SWE	1972	1	3	b	168,62
Bongo	NLD	1974	1	3	b	164,83
Biserka	SER	1972	1	2	a	148,51
Morava	SER	1972	1	2	a	151,62
Ardus	CHE	1972	1	2	a	156,69
Fermo	CHE	1968	1	3	b	164,81
Danubius	AUT	1974	2	3	b	160,25
Oenus	AUT	1976	1	3	b	161,39
Nova Banatka	SER	1973	1	1	a	157,15
Partizanka	YUG	1973	1	3	a	151,97
Podunavka	SER	1973	1	3	a	154,09
Tena	HRV	1973	1	3	a	155,06
Zastava	YUG	1973	1	3	a	155,88
Kupa	HRV	1968	2	2	b	154,70
Przevalskaja	KGZ	1975	1	3	a	158,51
Storm	UKR	1976	1	3	a	159,71
Oasis	USA	1973	3	3	b	156,05
Glenlea	CAN	1972	1	3	b	153,44
Mamut	POL	1972	1	3	b	164,65
Maris Fundin	GBR	1975	3	2	b	161,49
Java	USA	1837	1	2	b	155,75
Lena	CSK	1975	1	3	b	161,60
Bawarka	POL	1977	1	2	b	170,29
Rotonde	NLD	1975	1	3	b	166,04
Arno	ITA	1969	1	3	b	164,94
Feldmann	DEU	1977	1	3	b	170,19
Linos	DEU	1977	1	3	b	169,66
Maris Freeman	GBR	1974	1	2	b	165,03
Ricardo	NLD	1976	1	1	b	167,95
Tumult	NLD	1966	1	3	b	164,64
Ludogorka	BGR	1973	1	2	a	154,14
Lovrin 25	ROM	1977	2	3	a	155,48
Wattines	FRA	1974	1	2	b	164,98
Anouka	NA	1978	1	2	b	168,37
Eloi	FRA	1974	2	2	b	163,49
Zernogradskaja 4	RUS	1977	1	3	b	158,15
Jubilej	BGR	1977	3	3	a	156,27
Slavjanka	BGR	1977	1	3	a	154,05
Kinsman	GBR	1976	1	1	b	165,82
Mardler	GBR	1978	1	1	b	162,38
Adamant	NLD	1974	1	2	b	163,95
Comtal	FRA	1973	1	3	b	155,61
Hamlet	DEU	1977	1	3	b	170,21
Maris Kinsman	GBR	1976	1	1	b	162,66
Solid	SWE	1971	1	3	b	173,52
Alto	FRA	1975	1	2	a	158,00
Blason	FRA	1976	1	2	a	158,25
Castan	FRA	1976	1	2	a	155,17
Fleurus	FRA	1976	1	2	b	163,92
Glanor	FRA	1975	1	2	b	171,17
Marius	FRA	1976	1	2	a	152,20
Orepi	FRA	1976	1	1	b	166,74
Protinal	FRA	1975	1	2	a	159,18
Rivoli	FRA	1976	1	2	b	159,86
Roazon	FRA	1976	1	2	a	159,20
Rudi	FRA	1976	1	2	a	157,08
Marysa	BEL	1975	1	2	b	164,40
Aaron	BEL	1973	1	3	b	163,16
Brennus	FRA	1972	1	3	a	159,84
Ducat	FRA	1974	1	3	a	159,41
Florent	FRA	1974	1	2	b	162,59
Krassen	NA	1979	1	2	a	155,41
Ural	DEU	1977	1	3	b	161,37
Vraza	RUS	NA	2	1	a	154,58
Helenka	POL	1971	1	1	b	161,80
Armada	GBR	1978	1	3	b	162,10
Stuart	GBR	1979	1	3	b	168,06
Waggoner	GBR	NA	1	2	b	164,99
Cora	BEL	1977	1	2	b	163,37
Zemon	BEL	1977	1	2	b	158,81
Brigand	GBR	1979	1	2	b	163,81
Iona	GBR	1979	1	2	b	167,74
Sentry	GBR	1977	1	2	b	168,38
Wizard	GBR	1976	1	2	b	169,00
Virtue	GBR	1979	1	2	b	162,77
Begra	POL	1978	1	3	a	161,78
Jana	POL	1975	1	2	b	165,58
Achtyrchanka	NA	1980	1	3	a	157,96
Kijanka	SUN	1980	1	3	a	154,86
Primus	AUT	1977	2	3	b	160,00
Sadovo Super	BGR	1979	1	3	a	154,25
Hela	CSK	1979	1	3	b	160,87
Modra	POL	1978	2	3	b	163,38
Cocagne	FRA	1977	1	2	b	158,86
Ivanovskaja 12	SUN	1980	1	3	a	155,47
Sportsman	GBR	1976	1	2	b	170,16
Tabora	NA	1980	1	2	b	171,49
Saga	POL	1978	1	2	b	169,44
Zeta	POL	1978	1	3	b	167,92
Auvil	NA	1981	1	2	b	165,62
Corin	GBR	1976	2	2	b	160,38
Granta	GBR	1978	1	3	b	165,02
Gigant	AUT	1975	1	3	b	164,30
Pokal	AUT	1979	1	3	b	159,96
Regent	AUT	1978	1	2	b	161,62
Thatcher	USA	1934	1	3	b	158,19
Facon	NA	1982	1	2	b	162,52
Fakta	DEU	1982	1	2	b	166,02
Advokat	DEU	1975	1	3	b	162,58
Duellant	DEU	1975	1	3	b	163,37
Reso	FRA	1974	1	3	b	161,32
Falke	DEU	1965	1	2	b	166,40
Vala	CSK	1980	1	3	NA	157,46
Carodejka	BGR	1982	1	3	a	153,91
Isidor	DEU	1980	1	3	b	164,00
Graf	DEU	1978	1	3	b	166,99
Compal	DEU	1981	1	2	b	159,83
Plainsman	USA	1964	1	3	b	157,37
Jano	FRA	1978	1	2	b	157,51
Marignan	FRA	1980	1	2	b	160,85
Merit	FRA	1980	1	2	a	157,06
Carosella	ITA	1982	1	1	a	154,88
Ronda	ITA	1982	1	1	a	151,01
Risciola	ITA	1982	1	1	a	152,24
Sappo	SWE	1971	1	1	b	160,27
Rektor	DEU	1981	1	2	b	164,25
Caristern	DEU	1980	1	2	b	161,69
David	ITA	1977	2	3	NA	158,06
Gambrinus	AUT	1979	1	3	b	156,50
Lentia	AUT	1971	1	3	b	159,61
Pontus	AUT	1981	2	2	b	165,12
Redhart	USA	1921	1	2	b	159,74
Bianchetta	ITA	1984	1	1	b	159,62
Autonomia	ITA	1938	1	1	a	157,01
Maiorca	ITA	1973	1	1	b	160,24
Arkos	DEU	1983	1	3	b	161,85
Dozent	DEU	1981	1	3	b	166,57
Heinrich	DEU	1981	1	3	b	164,45
Pike	USA	1980	1	2	b	156,46
Momcil	BGR	1984	1	3	a	154,02
Brokat	AUT	1982	1	2	b	163,47
Famulus	AUT	1982	1	2	b	160,28
General	DEU	1982	1	3	b	167,92
Camp Remy	FRA	1980	1	2	b	160,64
Gavroche	FRA	1981	2	2	b	156,49
Sabina	CSK	1983	1	2	b	161,85
Mission	FRA	1982	1	2	b	161,69
Stetson	GBR	1981	1	3	b	162,64
Rinaldo	DEU	1984	1	3	b	162,02
Ikarus	AUT	1983	1	3	b	161,41
Aheloy	BGR	1985	1	3	a	157,60
Mir	BGR	1983	3	3	a	154,70
Vita	NA	NA	1	3	a	156,49
Odeon	BEL	1984	1	2	b	158,94
Roland	USA	1977	3	3	b	155,77
Hard	FRA	1986	1	2	b	160,48
Eiger	CHE	1980	1	2	b	164,44
Moleson	CHE	1981	1	2	b	163,81
Zentra	NA	1986	1	2	a	159,37
Bernina	CHE	1983	1	3	b	162,60
Sardona	CHE	1980	1	2	b	164,46
Reiher	DEU	1985	1	2	b	160,36
Galland	POL	1946	1	3	b	167,79
Bononija	BGR	1986	1	3	a	153,97
Magnatka Rogalinska	POL	1946	1	3	b	168,81
Piaskowa Zamarte	POL	1946	1	3	b	170,66
Rendezvous	GBR	1985	1	2	b	164,80
Futur	DEU	1984	1	3	b	162,24
Ignaz	DEU	1985	1	3	b	163,26
Talijanska	YUG	1947	1	2	b	159,85
Mackoviko vahladka	POL	1946	1	3	b	162,64
Olympia	FIN	1941	1	3	a	154,04
Roxana	CSK	1985	1	3	b	161,66
Iris	CSK	1983	3	3	a	157,73
Jawa	POL	1983	1	2	a	157,32
Galahad	GBR	1983	1	2	b	164,70
Beresina	NA	1987	1	3	a	156,32
Kolos	RUS	1984	1	3	NA	153,49
Markant	DEU	1983	1	3	b	156,86
Niklas	DEU	1982	1	3	b	165,38
Dolomit	DEU	1984	1	2	b	161,64
Donjon	NLD	1982	1	3	b	165,50
Longbow	GBR	1980	1	2	b	164,17
Boxer	GBR	1987	1	2	b	163,07
Taurus	GBR	1987	1	2	b	164,83
Arsenal	FRA	1983	1	2	a	156,99
Rurik	SWE	1986	1	2	b	162,87
Austerlitz	FRA	1985	1	2	b	161,49
Beauchamp	FRA	1978	2	2	b	160,62
Cargo	FRA	1981	2	2	b	155,14
Carlos	FRA	1981	1	2	a	154,68
Damier	FRA	1986	1	3	b	159,62
Epiroux	FRA	1984	2	2	b	159,64
Feu-vert	FRA	1984	1	3	a	158,49
Garant	DEU	1946	1	2	a	156,50
Marathon	FRA	1986	1	2	b	166,05
Master	FRA	1986	1	2	b	167,52
Nabuco	FRA	1982	2	2	b	157,92
Norman	GBR	1981	1	2	b	163,40
Petrel	FRA	1981	1	2	b	160,64
Promentin	FRA	1983	1	3	a	156,36
Riol	FRA	1980	1	3	b	159,89
Sabre	GBR	1982	1	2	b	162,55
Scipion	FRA	1981	1	2	a	159,56
Talent	FRA	1973	1	2	a	154,01
Thesee	FRA	1983	1	2	a	159,38
Hornet	GBR	1986	1	2	b	164,31
Mercia	GBR	1984	1	2	b	164,79
Albrecht	DEU	1985	1	3	b	164,80
Arcole	FRA	1978	1	2	b	165,29
Carolus	DEU	1985	1	2	b	163,13
Rebell	GBR	NA	1	2	b	163,65
Ramiro	DDR	1989	1	3	b	156,70
Brasilia	ITA	1985	1	1	a	154,52
Mirto	ITA	1990	1	3	a	154,21
Oderzo	ITA	1985	1	2	b	149,48
Orione	ITA	1987	3	2	a	153,04
Stephani D 46	HUN	1946	1	3	b	171,47
Pitoma	ITA	1990	1	3	a	155,84
Riale	ITA	1987	1	2	a	156,32
Abbondanza	ITA	1950	3	2	a	151,80
Faktor	DDR	1987	1	2	b	161,43
Fazit	DDR	1991	1	2	b	161,58
Sval�fs 0987	SWE	1946	1	2	b	171,65
Bounty	GBR	1979	1	2	b	165,04
Arminda	FRA	1995	1	2	b	163,94
Luron	FRA	1967	1	2	b	162,72
LOZINKA	POL	1920	1	2	b	170,18
JUBILAR	DEU	1961	1	2	b	164,03
AMBRAS	DEU	1986	1	2	b	162,28
PANTER	BEL	1957	1	2	b	164,25
CIMIANON	NA	NA	1	2	a	151,47
TALAVERA	GBR	1838	1	3	b	173,30
Ble de Crepi	FRA	1922	1	2	b	167,95
Saumur de Automne	FRA	1946	1	2	b	166,75
Gros Bleu	FRA	1837	1	3	b	165,35
Melme	FRA	1946	1	3	b	163,83
PAGODE	DEU	NA	1	2	b	164,26
Sval�fs Kronen	SWE	1946	1	3	b	169,53
Carstens VI	DEU	1940	1	3	b	165,00
Orox	FRA	1950	1	3	b	165,78
Ilola	FIN	1950	1	3	b	171,90
LEAP	USA	1907	1	2	b	160,68
Luhanlea	FIN	1950	1	3	b	165,03
ENGELENS FESTA	DEU	1950	1	2	b	166,23
TARDI	NA	NA	1	3	b	163,25
TAMARO	CHE	1982	1	3	b	162,56
HUBERTUS	AUT	1986	1	3	b	166,57
COPAIN	FRA	1977	1	2	b	158,56
ANJA	DNK	1981	1	2	b	165,96
LANGOS	NA	NA	1	3	b	165,16
COLONAT	NA	NA	1	2	b	165,29
BIMBO	NA	NA	1	3	b	164,19
PLANET	DEU	1984	1	2	b	157,41
KAUZ	DEU	1991	2	2	b	161,92
Fakon	DEU	1983	1	2	b	165,33
Qualitas	DEU	1957	1	3	b	168,46
Regina	DDR	NA	1	3	b	163,44
Zemgales	LVA	1930	1	3	b	166,18
Pevele-Desprez	FRA	1938	1	2	b	163,01
Rimpaus Bastard I	DEU	1905	1	3	b	163,05
Minhardi	USA	1902	1	3	b	164,80
Dreadnought	NZL	1910	1	2	b	164,45
Glutenowa	POL	1937	1	3	b	173,27
Kleinwanzlebener	DDR	1943	1	3	b	167,78
Hochland	DDR	1955	1	3	b	168,12
Nured	USA	1939	1	3	b	158,63
Addsand	DNK	1957	1	3	b	158,75
Adlikon	AUT	1957	1	2	b	167,97
Aeringvete	SWE	1957	1	2	b	175,60
Weibulls Ankar II	SWE	1957	1	3	b	174,57
Bald Rock	GBR	1957	1	3	b	162,62
Bayle Kujawa	POL	1957	1	2	b	169,86
Browick White Chaff.	GBR	1957	1	2	b	168,90
Double Standard	GBR	1957	1	3	b	173,24
Freccia	ITA	1957	1	1	a	157,77
Fullio	ITA	1957	1	3	b	160,43
Gargim	DEU	1957	1	3	b	165,66
Pax	FRA	1942	1	2	b	165,52
Pera Jeansch Biala	POL	1957	1	2	b	170,02
Kanmarq	USA	1934	1	3	b	167,98
Yeoman II	GBR	1935	1	3	b	167,31
Trumbull	SWE	1961	1	3	b	160,96
Mainova Standard	ROM	1961	1	3	b	166,72
Little Tich	GBR	1946	1	3	b	171,62
Sval�fs Grenadiere	SWE	1961	1	2	b	175,81
Probus	AUT	1960	1	2	b	163,41
Porvenir	FRA	1959	1	3	b	164,92
Frio	DDR	1958	1	3	b	164,49
Sval�fs Bore II	SWE	1960	1	3	b	166,99
Format	DEU	2007	1	2	b	164,72
Kometus	DEU	2011	1	2	b	161,48
Nelson	DEU	2011	1	3	b	160,64
Mentor	DEU	2012	1	3	b	162,96
Sval�fs Skandia II	SWE	1960	1	3	b	171,31
Weibulls Ergo II	SWE	1949	1	2	b	169,58
Weibulls Ertus	SWE	1953	1	3	b	167,05
Weibulls Banco	SWE	1953	1	3	b	170,98
Dominator	GBR	1959	1	2	b	160,60
Gorkovcanka	SUN	1960	1	2	b	165,73
Milfast	GBR	1960	1	1	b	164,16
Le Beauceron	FRA	1945	1	2	b	162,68
Lafayette	FRA	1961	1	2	b	165,78
Magdalena	ITA	1961	1	2	b	162,56
Richelle	FRA	1926	1	3	b	163,07
Vilmorin 49	FRA	1952	1	2	b	165,90
Fausto	NLD	1961	1	2	b	171,46
Mado	NLD	1953	1	2	b	170,28
Artigas	ESP	1961	1	2	b	158,16
Plocka	POL	1900	1	3	b	172,69
Redit	USA	1957	1	3	b	160,52
Selectas Bastard	CSK	1957	1	2	b	165,58
Tystofte Smaa	SWE	1957	1	3	b	172,32
Alma	FRA	1942	1	2	b	164,01
Aurele Gabi	FRA	1963	1	2	b	162,71
Bellerue	FRA	1963	2	1	b	161,31
Ble des Domes	FRA	1940	1	3	b	162,14
Ble du Mesnil	FRA	1942	1	2	b	159,97
Bon Fermier	FRA	1904	1	2	b	165,26
Champagne	FRA	1946	1	2	b	163,05
Chartres-Desprez	FRA	1943	1	2	b	162,39
Courtal	FRA	1943	1	1	b	159,85
President Riverain	FRA	1940	1	2	b	162,63
Vercors	FRA	1936	1	2	b	162,67
Gombarka	SUN	1963	1	1	b	163,68
Chozo Mestnaja	SUN	1963	1	4	b	159,76
Muras	SUN	1958	1	3	b	163,40
Diana	CSK	1963	1	2	b	160,97
Weibulls Erooica II	SWE	1963	1	2	b	171,07
Olza	POL	1955	1	2	a	153,01
Przodownica	POL	1955	1	3	b	163,26
Abondance-Lepeuple	FRA	1950	1	2	b	164,14
Agror	FRA	1950	1	2	b	165,55
Aisne	FRA	1951	2	2	b	161,56
Ali	FRA	1961	2	2	b	163,60
Ardennes-Desprez	FRA	1953	1	2	b	162,37
Artois-Desprez	FRA	1957	1	2	b	162,88
Aube-Desprez	FRA	1960	1	2	b	163,22
Bretagne-Desprez	FRA	1943	1	2	b	163,04
Chambord	FRA	1960	1	2	b	159,61
Fertyl-Cambier	FRA	1959	1	2	b	165,55
Frigor	FRA	1954	1	3	b	169,22
Froidure Cambier	FRA	1960	1	3	b	163,72
Hybride de la Tour	FRA	1962	1	2	b	167,84
Imperator	FRA	1933	1	2	b	166,42
Lille-Desprez	FRA	1950	1	2	b	163,48
Maitre-Pierre	FRA	1954	1	2	b	162,24
Mariau-Bataille	FRA	1962	1	2	b	163,02
Miche	FRA	1954	1	2	b	164,94
Moeres	FRA	1960	1	2	b	163,60
Normandie-Lebloud	FRA	1962	1	2	b	163,04
Pelit-Quinguin	FRA	1962	1	2	b	163,95
Pia	FRA	1954	1	2	b	161,78
Pilote	FRA	1955	1	2	b	165,05
Progual	FRA	1962	1	3	b	163,55
Rudest	FRA	1954	1	2	b	159,51
Tadepi	FRA	1949	1	2	b	163,59
Terroir	FRA	1944	1	2	b	162,71
Vague d'Epis	FRA	1962	1	2	b	164,26
Valdor-Momont	FRA	1956	1	1	b	162,26
Franc Nord	FRA	1943	1	2	b	163,22
Fultz	USA	1871	1	3	b	159,17
Bersee	FRA	1936	1	2	b	167,90
Jade	FRA	1940	1	3	b	168,36
Later	FRA	1948	1	2	b	161,61
Liberator	FRA	1945	1	2	b	164,88
Marival	FRA	1938	1	2	b	161,83
Nord Desprez	FRA	1945	1	2	b	163,49
Sillon d Or	FRA	1942	1	2	b	163,87
Talisman	FRA	1936	1	3	b	167,58
Sval�fs Ritter	SWE	1922	1	2	b	172,41
Sval�fs Stahl	SWE	1957	1	2	b	172,74
Tystofte Stand	SWE	1957	1	2	b	171,07
Weibulls Saxo	SWE	1929	1	2	b	171,21
Komorowska	POL	1951	1	3	b	169,40
Tritin	ROM	1962	1	3	b	161,62
Bledsoe	USA	1956	3	2	b	156,09
Rushmore	USA	1949	1	1	b	152,93
Chancellor	USA	1947	1	2	b	155,54
Dual	USA	1955	1	3	b	161,22
Knox	USA	1953	1	3	b	151,91
Sanford	USA	1940	1	2	b	157,91
Saunders	USA	1962	1	1	b	154,33
Vermillion	USA	1955	1	3	b	156,86
Rival	AUT	1959	1	3	b	164,68
Triumph	AUT	1960	1	3	b	161,75
Christian	AUT	1961	1	3	b	163,98
Alterne-Tourneur	FRA	1962	1	2	b	162,34
Chanteclair	FRA	1921	1	2	b	168,13
Heurtebise	FRA	1954	1	2	b	160,09
Molinel	FRA	1949	1	2	b	163,85
Prestige	FRA	1959	1	3	b	160,51
Vaillant	FRA	1953	1	3	b	162,36
Alex	FRA	1951	3	2	b	157,66
Huertebise	FRA	1962	1	2	b	160,65
Magali-Blondeau	FRA	1962	1	3	b	169,15
Shireffs Squarehead	GBR	1957	1	1	b	172,88
Vilmorin Ble de Are Sor	FRA	1957	1	2	b	164,83
Weibulls Iduna	SWE	1910	1	2	b	175,73
Champlein	FRA	1959	1	2	b	162,45
Coutiches	FRA	1956	1	2	b	162,33
Crystal	FRA	1960	1	2	b	164,93
Espoir	FRA	1950	1	2	b	165,72
Flandres-Desprez	FRA	1940	1	2	b	161,16
Fleche d'Or	FRA	1945	1	2	b	163,38
Hybride de la None	FRA	1962	1	2	b	164,66
Jo�l	FRA	1962	1	2	b	164,72
Marine-Desprez	FRA	1962	1	2	b	166,09
Provins	FRA	1949	1	2	b	162,69
Saint-Remy	FRA	1957	1	3	b	170,54
Vigo	USA	1946	1	3	b	160,28
Catria	ITA	1930	1	2	b	160,13
Salto	ITA	1939	3	2	a	152,11
Turano	ITA	1963	3	2	b	156,23
Velino	ITA	1963	3	2	b	156,59
Virgilio	ITA	1910	1	2	b	159,55
Boca	YUG	1963	1	1	b	157,61
Rada	YUG	NA	1	1	a	155,80
Vitka	YUG	1962	3	1	b	160,62
Colorow	USA	1960	1	3	b	156,96
Lucas	USA	1959	1	3	b	159,23
Pennol	USA	1951	1	3	b	159,40
Sval�fs Odin	SWE	1949	1	3	b	171,12
Cleo	NLD	1961	1	3	b	160,31
Stella	NLD	1964	1	2	b	164,04
Weique	DEU	1960	1	2	b	169,84
Abel	FRA	1961	2	1	b	162,76
Floress	FRA	1962	2	2	b	161,34
Hivernal	FRA	1962	2	2	b	163,52
Mira	POL	1962	1	2	b	167,31
Weibulls Norre	SWE	1963	1	3	b	168,89
Anda	DEU	1963	1	2	b	163,30
Hanno	DEU	1963	1	2	b	165,87
Opal	DEU	1959	1	2	b	162,46
Campeador	ESP	1962	1	2	a	157,21
Languedoc	FRA	1936	1	2	a	153,14
Todd	USA	1956	1	3	b	163,83
Rothwell Perdix	GBR	1966	1	2	b	163,20
Carstens Condor	DEU	1958	1	3	b	165,60
Kurzemes	LVA	1962	1	3	b	169,76
Messelstein	DEU	1959	1	3	b	168,57
Welo	DEU	1959	1	3	b	164,73
Karat	DEU	1956	1	2	b	166,63
Gudin	DEU	1962	1	3	b	175,17
Format	DEU	1959	1	3	b	164,24
Consul	DEU	1962	1	3	b	166,97
Turmalin	DEU	1965	1	2	b	165,74
Florian	DEU	1960	1	3	b	166,36
Otofte	DNK	1965	1	3	b	167,53
Hector	NLD	1962	1	3	b	163,63
Manella	NLD	1964	2	3	b	161,85
Flevina	NLD	1964	1	3	b	167,49
Harvest Queen	USA	1897	1	3	b	163,72
Perro	DEU	1964	1	3	b	162,75
Basta	DDR	1964	1	3	b	166,29
Eros	DDR	1958	1	3	b	164,08
Trumpf	DEU	1940	1	2	b	169,66
Probelle	CHE	1965	1	2	b	161,10
Vilron	CHE	1957	1	2	b	163,29
Breustedts Wika	DEU	1960	1	2	b	168,74
Carstens VIII	DEU	1952	1	3	b	166,19
Fema	DEU	1959	1	3	b	168,06
Tenor	DEU	1960	1	3	b	163,75
Agus	DEU	1963	1	3	b	163,99
Magnet	DEU	1964	1	2	b	165,83
Meister	DEU	1964	1	3	b	167,05
Titus	DEU	1964	1	3	b	166,98
Sigun II	NOR	1965	1	3	b	167,71
Prof. Marchal	BEL	1957	1	2	b	169,96
Elo	FIN	1963	1	3	b	164,49
Weibulls Thor	SWE	1961	1	3	b	172,99
Eno	DEU	1963	1	2	b	165,84
Wodan	NLD	1964	1	3	b	167,39
Arromanches	FRA	1961	1	2	b	164,53
Capitole-Vilmorin	FRA	1964	1	2	a	157,14
Cerealor	FRA	1964	2	2	b	158,15
Eureka - Tourneur	FRA	1960	1	2	b	166,61
Extra Legland	FRA	1964	1	2	b	164,27
Rial	FRA	1962	1	2	b	162,54
Somme - Desprez	FRA	1962	1	2	b	166,34
Thermidor - Vilmorin	FRA	1963	1	2	b	163,59
Milord - Bonoist	FRA	1965	1	2	b	161,78
Francest	FRA	1964	1	2	b	163,98
Primepi	FRA	1962	1	2	b	158,62
Prelude	FRA	1965	1	2	b	163,29
Cledor-Blondeau	FRA	1964	1	2	b	165,23
Noralter	FRA	1963	1	3	b	161,73
Horizon	FRA	1964	1	2	b	158,88
Jyva	FIN	1965	1	3	b	166,29
Akratos	DEU	2004	1	3	b	161,28
Estivus	DEU	2012	1	3	b	162,28
Glaucus	DEU	2011	1	3	b	163,40
Lahertis	DEU	2009	1	3	b	161,84
Banderola	POL	2010	1	3	b	159,28
Cortez	NLD	1998	1	3	b	163,59
Empire	DEU	2003	1	3	b	163,18
Fanion	FRA	1978	1	1	a	156,39
Florian	AUT	1993	1	2	b	159,93
Forkida	POL	2010	2	3	b	161,60
Glatter Breisgauer Landweizen	DEU	NA	1	2	b	162,33
Heines IV	DEU	1940	1	3	b	166,64
Highburg	NA	NA	1	1	b	158,65
Hobbit RHT2	GBR	NA	1	2	b	162,31
Hohenheimer Sopotka	DEU	1950	1	2	b	165,50
Horizon	NA	NA	1	1	b	161,40
Jantarka	POL	NA	1	3	a	159,11
Kampana	POL	NA	1	3	b	161,46
Kohelia	POL	2008	2	3	b	161,55
Mara	CSK	1984	1	2	a	150,52
Maris Bounty	GBR	NA	1	2	b	165,03
Maris Hustler	GBR	1978	1	2	b	164,03
Maris Hustler RHT2	GBR	NA	1	2	b	163,74
Maris Marksman	GBR	1976	1	1	b	162,14
Miroir	FRA	1990	1	2	a	153,64
Minister Dwarf	BEL	NA	1	2	b	166,19
Minister Dwarf RHT 3	BEL	NA	1	2	b	166,86
Muszelka	POL	2011	1	3	b	162,35
Natula	NA	NA	1	3	b	160,20
Ostroga	POL	2011	1	3	b	163,72
Podium	GBR	2008	1	2	b	160,30
Santiago	GBR	2011	1	3	b	165,41
Soleiho	NA	NA	1	2	a	152,98
Sportsman RHT2	GBR	NA	1	2	b	163,32
Sublim	FRA	NA	1	2	a	154,30
Sumai 3	CHN	1989	1	1	a	150,05
Sumo	FRA	2009	1	2	a	156,77
Tordo	MEX	1971	1	1	b	156,75
Triso	DEU	1996	1	1	b	156,85
Unterfr�nkischer Landweizen	DEU	NA	1	3	b	163,75
Virtus (FrakoKompo)	NA	NA	1	3	b	165,53
Wahrberger Ruf	DEU	1931	1	3	b	166,42
Wembley	GBR	1985	1	1	b	162,42
Artist	NA	NA	1	3	b	160,69
Chilton	DEU	2011	1	2	b	163,63
Consus	DEU	2010	1	2	b	162,28
Etana	DEU	2013	1	3	b	160,53
Joker	DEU	2012	1	3	b	160,70
Matheo	FRA	2013	1	1	b	159,25
Patras	DEU	2012	1	2	b	160,31
Pionier	DEU	2013	1	2	b	162,53
Xerxes	DEU	2013	1	3	b	160,61
Butaro	DEU	2009	1	2	b	163,41
Jularo	DEU	2008	1	3	b	159,81
Scaro	CHE	2006	1	3	b	163,23
Wiwa	DEU	NA	1	3	b	162,09
Splendeur-Vilmorin	FRA	1970	1	2	a	158,81
Ataro	CHE	2004	1	2	b	160,09
Tengri	CHE	2007	1	2	b	159,87
